# Supplementary material for: Genome-Wide Identification of: R2R3-MYB Transcription Factors: Discovery of a “Dual-Function” Regulator of Gypenoside and Flavonol Biosynthesis in Gynostemma pentaphyllum
Source: Front Plant Sci. 2022 Jan 5;12:796248. doi: 10.3389/fpls.2021.796248 (PMC8767017; doi:10.3389/fpls.2021.796248)
Supplement: Supplementary file 1 [file Table_1.XLSX]

## Sheet: Table S1
Supplementary Table 1. List of oligonucleotide sequences used in this study.
Oligo names	Sequences (5'->3')	Description
GpFPS1-F	TAAATGTTCTTGGCTGGTCGTT	qRT-PCR
GpFPS1-R	ACGTTTGCTGGGTCTGCTTT	qRT-PCR
GpSS1-F	GAAAGGGTATCAGGAGGCGA	qRT-PCR
GpSS1-R	AACCTAGCCCGACAAGTCCA	qRT-PCR
GpSE2-F	GGAGGAGGAATTGCTGGTCTT	qRT-PCR
GpSE2-R	TGATTCTGCCTGCTCAAGTACC	qRT-PCR
GpOSC1-F	TGGTGGTCTTAACGATGCTTGT	qRT-PCR
GpOSC1-R	TTCCAGCCCACTCATAAGCAC	qRT-PCR
Gp4CL-F	CACGGGTGACATTGGTTACGT	qRT-PCR
Gp4CL-R	GGAGGGATGGGTGAGAAGAAG	qRT-PCR
GpCHS-F	GAAGTGGGACTCACATTCCATTTA	qRT-PCR
GpCHS-R	TCCTCCACCTGATCTAGTATCGC	qRT-PCR
GpCHI-F	TGATGGATTCCGTCGAGTTCT	qRT-PCR
GpCHI-R	GCGTATTGCTGACCCGTTAAT	qRT-PCR
GpF3H-F	AAGGGCGGTTTCATTGTCTCT	qRT-PCR
GpF3H-R	ATCGGGCCACAATGAGTAGTTT	qRT-PCR
GpFLS-F	TGTCGCTTATTACTATTCTTGTCCC	qRT-PCR
GpFLS-R	TTATCCCTGTTCACGGTTGTTC	qRT-PCR
GpActin-F	CTCCTCTCAATCCTAAAGCCAAC	qRT-PCR
GpActin-R	GGCATACAAAGATAGAACGGCTT	qRT-PCR
GpMYB81-OX-F	AAAAAGCAGGCTCCATGGGGAGAAGGCCATGC	Dual Luciferase Reporter Assay
GpMYB81-OX-R	AGAAAGCTGGGTTTCAAACGACGGGGTATGAGTT	Dual Luciferase Reporter Assay
GpFPS1-LUC-F	GGTGGAGATCGAATTCCATGGCGCCTTCATTATTGTTGGAGTAA	Dual Luciferase Reporter Assay
GpFPS1-LUC-R	TGTTTTTGGCGTCTTCCATGGGGACAACAAATTTAAGAGAGCTGATA	Dual Luciferase Reporter Assay
GpCHS-LUC-F	GGTGGAGATCGAATTCCATGGCAATAATTTATGGGTCTCACATCTG	Dual Luciferase Reporter Assay
GpCHS-LUC-R	TGTTTTTGGCGTCTTCCATGGTATATTTCCCTGCAATATCAAACC	Dual Luciferase Reporter Assay
GpMYB81-AD-F	GCCATGGAGGCCAGTGAATTCATGGGGAGAAGGCCATGC	Y1H
GpMYB81-AD-R	ACGATTCATCTGCAGCTCGAGTCAAACGACGGGGTATGAGTT	Y1H
GpFPS1-PABAI-F	GAAAAGCTTGAATTCGAGCTCCGCCTTCATTATTGTTGGAGTAA	Y1H
GpFPS1-PABAI-R	ATACAGAGCACATGCCTCGAGGGACAACAAATTTAAGAGAGCTGATA	Y1H
GpCHS-PABAI-F	GAAAAGCTTGAATTCGAGCTCCAATAATTTATGGGTCTCACATCTG	Y1H
GpCHS-PABAI-R	ATACAGAGCACATGCCTCGAGTATATTTCCCTGCAATATCAAACC	Y1H

## Sheet: Table S2
Supplementary Table 2. Characteristics of the 87 R2R3-MYB genes in Gynostemma pentaphyllum of this study
Subgroup	Gene name	Gene ID	Amino acids	PI	MW(kDa)	Localization	Amino acid sequences
A1	GpMYB27	Gp4g_014650.1	475	7.95	53097.3	Nuclear	MQDTKKKLVNEEDSKKKERHIVSWSQQEDDILREQISLHGTENWAIIASKFKDKTTRQCRRRWYTYLNSDFKKGGWSPEEDLLLCEAQKIFGNRWTEIAKVVSGRTDNAVKNRFTTLCKKKAKYEALAKENSNSFINHNNKRVPFPSGSNEGSSETAQPVKRMRRAHISDITEGCSLEDGSKKPCRTPADQQPRAPFAVLIDNVHGVDNLPAQHPSNNAKESLNNAQGSKSQGTFLKKDDPKVTALTQQAELLSSLAQKVNAENTDQSLENAWKILQDFLSRSKENDILKYATPDIELHLEDFKDLVEDLRSSNDGSLWRQPNLHESPGSSEYSTGSTLVSHAAGEKIDLSQSEMETDHQEVKSRSTCAGKQNGFSKCDEGIPPKTFLERADAFKCCNE…
A2	GpMYB26	Gp4g_014420.1	342	6.01	38004.6	Nuclear	MMIFDNSSNNGVSSSHESSDHVENAEEAAAAGRSRTSSFWNNFPFSCDGDGSGNGGGSDFSDGFDGNQETNGDPNEINPTSNMGCGAQSRLCARGHWRPAEDSKLRELVALYGPQNWNLIADKLQGRSGKSCRLRWFNQLDPRINRRAFSEEEEDRLMQAHRIYGNKWAMIARLFPGRTDNAVKNHWHVIMARKYREQSRSYRRRKLSQPVYRKMEEDLSFLNLPKDHGVIQTAYSPFGNFHDGGGVNAIDYGLNGCLELANMAIGEETPSDFFQNPRSSRFWDGASNGFLVPNSYSHHSHGGSDSKPQKCNLLTDESSSSVTAETTNPPPSFIDFLGVGTS
A2	GpMYB37	Gp5g_017390.1	308	9.1	34425.6	Nuclear	MSLQCSKNGYSLYQNLNFMPPPPPPPPPFSEMGLQFLNPKSEKAAGFKPWSKGNEKKEQTLKEGEEEDQDCSGKNGHTKLCARGHWRPAEDSMLKELVAHYGPQNWNLIAENLPGRSGKSCRLRWFNQLDPKINRKAFNEEEEERLLTAHRVYGNKWAMIARLFPGRTDNAVKNHWHVIMARKHREHSNLYRRSRKQPIFPKEFHVSKSFHNFNNVVSTTESTTTTTTTTTFSSTLDQSPPSTCTHLSLNVGLSGEREGPMGKLGYGNANGLSGKSDSNSEVSGGESVENGNVSIKMGFIDFLGVGAS
A2	GpMYB60	Gp7g_019770.1	311	8.41	35258.5	Nuclear	MEKGGFTNSISSSQESYITNLWSFVPFSSSDQECSDGFVDNNNFETMTHKPKPKLCSRGHWRPAEDSKLKHLVSLYGPQNWNLIADKLEGRSGKSCRLRWFNQLDPRINSKAFTEEEEDRLLQAHRIYGNKWALIARLFPGRTDNAVKNHWHVIMARKCREQFSSYRRRKLIHIQPAICSNNSQDTAAAEPQPPPPTSAYLRSIVVPNQTLSKGFPYNPFGNFHGGIDCGLTGSVNNVFRPYDFIVAESKGNERQDRKNSDEGSDENNPTPILKMGKQEMRSCNEASEDEIGMHLVKNSPPFFDFLGVGAI
A2	GpMYB67	Gp10g_001990.1	264	9.61	30923.7	Nuclear	MKGFGDHDVSLSRCIHNNKNYDFKSSPRGHWRPAEDEKLRHLVQQYGAQNWNSIAEKLQGRSGKSCRLRWFNQLDPRIIRKPFSEEEEERLLAAHRIHGNKWALIARLFPGRTDNAVKNHWHVIMARKQREKSKLPIGKTSFQDFSCNNFQGRSFHNSNNKDGIYVDSPRHSSLFWNFREGFKGSSDHHHHRQYYPNSSSKYASYRNPFGIFELEKFCPTTFVKFMAKKSDQIQEKEIESHKEKDIPFIDFLGVGISSSSIHGD
A3	GpMYB17	Gp2g_007840.1	373	5.14	40750.7	Nuclear	MELTTVPDFNTAATAELIETNESASFVGDCGSGDDTVTVVGDGEGSGGRSGKDRVKGPWSPEEDAILSRLVSKFGARNWSLIARGIAGRSGKSCRLRWCNQLDPSVKRKPFTDEEDMIIVEAHAIHGNKWAAIARLLPGRTDNAIKNHWNSTLRRRCTEFGRIKLEPRSIADDVSFDKTKGSSEETLSCGDVNSFKSLEGRDACSLEHRDDQFEDKVPIEGQFSHEVKEQPTLFKPVARFSAFSVYNPLDGQESLRDFLRPVPMQGPLIQASKPEVEVCKLLEGVYGDPSVPHQCGHGCCESLNQGCPLDSLLGPEFVDFSEPPSFPSFELAAIATDISNLAWLKSGLENNSVRAMGDTAGRLNGSQMQMGRL
A4	GpMYB28	Gp4g_017840.1	301	8.31	31904.7	Nuclear	MDRIKGPWSPEEDDALQRLVQNHGPRNWSLISKSIPGRSGKSCRLRWCNQLCPQVEHRPFTPEEDETIIRAHANFGNRWATIARLLSGRTDNAVKNHWNSTLKRKCSSMIDEGNLDNPPLKRSASAGPAVNVSTGLYMNPGSPSGSDISDSSVPFVSSTVYRPIARTGGVVPPPGETTTASIIDPPTSLSLSLPGVDSTDVSNRVTESTAVAFTQIQNRVASEQGRGSPGNQGGGAAGDMNSGFGMFSADLLVVMQEMIRSEVKSYMEGLVENRGRGGGGGGGGVCFPPPPSAGGIRNIGF
A4	GpMYB25	Gp4g_006060.1	307	9.41	33920.5	Nuclear	MPTTPLYQNGYNFSLFKPKGLFVLFIFLRLRRLNMVMIGIGIGDRNRVKGSWSPQEDATLIKLVEEHGARNWSLISTGIPGRSGKSCRLRWCNQLSPTVQHRPFTPAEDSIIVQAHTVHGNKWSTIARLLPGRTDNAIKNHWNSTLRRRRGSDLISSDSNTFTMKRPSYDIPGSSSSDSESSLKRSKCINTLLEKNGSRGDKAHGGLETSLTLSPPGEAPPGFVKVKEEAMMQSDESDGKQHMSVRDRAGDGEGENCKKQLDETCLATIMQRMIAQEVRNYIDSLRAQGGLGIGPGIGMDPAIQETP
A4	GpMYB58	Gp7g_016500.1	229	8.41	25736.1	Nuclear	MDSMRKHLVDRIKGPWVPEEDELLKKLVDSYGPRNWSVISKSIPGRSGKSCRLRWCNQLSPQVEHRPFSSEEDDAIIKAHAAYGNKWATIAKLLNGRTDNAVKNHWNSSLKRKSSSTMAMEMGESLNGHDVVDPVRPFKRSASVEPASPSGSDLSDSSLHVNNDPPTLLSLSLPGSDSAGHGFELDSPSRKEKKEKEKGFFNDEFLAALQEMIKKEVRKYMMEIEKKQD
A4	GpMYB59	Gp7g_017170.1	229	8.96	25429.6	Nuclear	METIIRSTSSSSSSESTSSGSSASAFASGKVLRRPDKIKGPWSAEEDRILTQLVGRYGPRNWSLISRYIKGRSGKSCRLRWCNQLCPTVEHRPFSPTEDETILAAHSRFGNRWATIARLLPGRTDNAVKNHWNSTLKRRAKEQQRQLLDSDGMAAECHGNAVDLNLKSGPLEDDPLTTLTLAPPGMGGAAVEQPAESFPAGFWDAMRDVIAKEVREYMTTTFMENPEFR
A4	GpMYB64	Gp9g_004270.1	227	9.27	24664.5	Nuclear	MNNSSSSTSTSESSCSDSSLSGKKPPRNPGGSDRIKGPWSVEEDRILTRLVERYGPRNWSLISRYVKGRSGKSCRLRWCNQLCPGVEHRPFSSAEDEAIVAAHARFGNRWATIARLLPGRTDNAVKNHWNSTLKRRAREQRKTADGVVGDSSVSVPIVGSMDDDPLTALTLAPPGAGGGGGGGDIISGCERRSESVPAGFWDAMRDVIAREVREYMTTTFSENPGFH
A4	GpMYB65	Gp9g_005060.1	296	9.11	32844.2	Nuclear	MATTTKNGLDRIKGPWSPDEDELLRRLVQNYGPRNWSLISKSIPGRSGKSCRLRWCNQLSPEVEHRPFTPDEDDKIISAHSRFGNKWATIARLLNGRTDNAIKNHWNSTLKRKCSSMTDDLNDQERMQQQPLKRSASVGAAGTLGSVSVSGSGFYLNPSSPSGSELSDSSVPGISTSRVYKPPLMEKEKEKSTLDIDPPTSLSLSLPGTKSCDVPKPVSETTQPQVREGNELVTAKEGKYGIEKAFFSREFLAVMQEMIRKEVDSYMSGIEQKGMCLHTEAIRNAVIKRIGISKLD
A4	GpMYB78	Gp11g_007050.1	238	8.25	27421.2	Nuclear	MKPFLSRKNQFSQIMEKEEKNRIKGSWSREEDKLLKSFVRIHGAKNWSLISQSIPGRSGKSCRLRWFNQLSPDVRHRPFTGEEDAIILQSHAEFGNKWAMISKLLEGRTDNSIKNHWNSTLKRKFVKDGENVVDESPPGKRFVRSPSESDMSHLDSQCEENLSALLTAFPTVESTPPPRDIEECDDPSTRLTLSPPGTEPCCRREMESEKKMTSFPPELLLLMRELIKTEVRNFMEGV
A5	GpMYB68	Gp10g_003100.1	555	5.2	61530.8	Nuclear	MRHTKNESEDNMSSEDRILSPLEDEDNGGNGSGISLKKGPWTSAEDAILVEYVKKHGEGNWNAVQKHSGLSRCGKSCRLRWANHLRPNLKKGAFTSEEEQLIIELHAKMGNKWARMAAHLPGRTDNEIKNYWNTRIKRRQRAGLPLYPPEVCLRAWQASQQNQDTGGSNIGDKDRHDLLRANSYDIPDITFHSLKHHGVLSYIHELPDISNCMVKRGLDSSQYCNFMQSTAHRQKRFRDSTSLFPGPDGSVRTPFHQFEDNSYDEVGQSFVSSFPLDSNPTIENAMSFGSFEGSHSLTNGNSSASQHSKETEKLELPSLQYPETDLSSWDTPIPLTTFESVDPFIQSPPTFMLESDCPSPRNSGLLDALIHEARTLGCTKNHPSDKSSNSCSVTPGDGT…
A5	GpMYB76	Gp11g_002450.1	463	5.94	50704.9	Nuclear	MVSNGGDKAKTEGDAIIETGRALKKGPWTAAEDGILIEYVKKQGEGNWNAVQKHTGLARCGKSCRLRWANHLRPNLKKGSFSQEEERIIIELHAKLGNKWARMAAQLPGRTDNEIKNYWNTRMKRRQRAGLPLYPLELQQEATAFHLRHGGNHHSHHHSSSSSPSFSTLLSPQSPNPSSLSLFNFSSSINTPHKNFTDSSFYPSPTTAQFKFLSENNNNAHFAPLPLSPVSPFTQSLQISYGSYVCNSGLGAPYPQMIHPGLELELPSIQTPPNYSTTPASSGTSGTGDGMMGAYSSNVNDEFVGRDSIIMKQGNSGLLDALLLEAEALSRNEKFYSKDENESSSAAEFDGGKQTGEENHDHSDEFSSSHSSTRKRPRMDPLEGIDSMDDDLMSLLNNF…
A5	GpMYB8	Gp1g_022820.1	308	6.4	35256.7	Nuclear	MDRQKDGIFIKKGPWTAEEDEILINYVNKFGPRDWSSLRSKGLLPRTGKSCRLRWVNKLRPNLKTGCKFTAEEERVVIDLQAQFGNKWAKIATYLPGRTDNDVKNFWSTRRKRLERILRTPSQKSQKNKLSNPESQRAHELPVLEVPNCSSSPTWKDNYQIGNAELHQMMPLPLEIDNQIFGASSLHMAAPLVDPFSYHCISNFTQSPQQIPVFSDSRELVPNSIHANLQDLFEPGEPSATTSSLHFTSISLPTEQDIKAESCVDIKIENHNYAPPDDFFDDLSNDLFNFFDQPPTSLNYKFNNDKAL
A5	GpMYB80	Gp11g_012120.1	319	5.57	36605.2	Nuclear	MEDTELEKDIIIRKGPWKLDEDQVLINHVKMYGPRDWSSIRSKGLLQRTGKSCRLRWVNKLRPDLKTGCKFSADEERVVIELQAQFGNKWAKIATYLQGRTDNDVKNFWSSRKKRLARILRTSTTPSKSKLQKNDKKGTAVDFDVSSMEAPKISSASEAESSSRPVSCSSSCGIEKTEASNMFNLPDPYNPKLIGYGTNFIQPEFNFFEMKPNIKSESPIYYHSIPQTQPLDLIFSSQSHELILSRFHDFNNFDVFPEGNEDQFPFEPQLFEPFGSQSSYDDGVAIEKNDNPMMPESFFNEFPADIFDHIEILPRSPES
A6	GpMYB56	Gp7g_006910.1	320	5.1	36211	Nuclear	MDGDKERNFDSISSSSDLEMEDMDLRRGPWTVEEDITLINYIANHGEGRWNSLARCAGLKRTGKSCRLRWLNYLRPDVRRGNITLEEQLLILDLHSRWGNRWSKIAQHLPGRTDNEIKNYWRTRVQKHAKQLKCDVNSKQFKDTMRYLWMPRLVERIQAAAAATATTSSTTSSVTSTANQRFDVNNNIATVDYPTVVGNQFVVPTSTIMNGNDFVSASYTSENSSTGGDSFGTHVSPVSDLTDCYNIQVNDNPNPNGFQVGGPTGFEPLQSPPGFFNPGLEYQAMDQNYQWFLDGGDSSENLWDIDDVWFLQQQLNNSSL
A6	GpMYB61	Gp7g_025390.1	270	8.68	31672.6	Nuclear	MDLKMRSFKSLNHKSKEAVEDIDVRKGPWMAEEDKILFNYINSHGEGRWNAVARCTGLKRTGKSCRLRWLNYLRPSVRRGNITLQEQLLILELHFRWGNRWSKIAQYLPGRTDNEIKNYWRTRVQKQAKQLKCDVNSKQFRDAMRYVWMPRLFERIQASTTPGSESNSATDQPPPHLDTTHRSGWVNQDIVPSTSSESISNRVQISPVSNITEFYDPVDQGDKMERPGMVMEQGYDREVMNGWTGGGESLDSWWNEEDLYWLLQQQIGEW
A6	GpMYB83	Gp11g_014850.1	240	6.53	27772.2	Nuclear	MDQEIIIIKKGPWTPEEDSILFNYVNRHGEGHWNFLARSAGLKRTGKSCRLRWLNYLRPNVRRGNITLQEQLLILHLHSRWGNRWAKIAEYLPGRTDNEIKNYWRTRVQKQAKQLNCDVNSQRFRDAMRFLWIPRLLERIRSTLPPENTSHSTPATMSSISTSSESSWWENPNMFIPGVPISSSKTSSESSEVLTGSDVDLPISELDFGSGWMNGDGVDSSLENLWTDENMSFLQDQLFD
A7	GpMYB24	Gp3g_017710.1	245	6.09	28767.1	Nuclear	MDALTKSVTNTNVEEGELRRGPWTIEEDTLLIHYIARHGDGQWNILAKQAGLKRTGKSCRLRWLNYLKPDVKRGNLTLEEQLLILELHSKWGNRWSKIAQQLPGRTDNEIKNYWRTRVQKQARKLKIDSNSNRFFDSIRHLWIPNDQNQIQNPSDQTDLNLQYYSKPSSSSSSNHGHGKNEEIIQQQYKEQLVLNGDYQMENCSYDPFSPLGFWENAEFDSQMAANDWFFEDSMADNLWNLDKMV
A7	GpMYB70	Gp10g_018000.1	250	5.33	29103.6	Nuclear	MATEIELRRGPWTIEEDTLLTHYITCHGEGHWNMLAKFAGLKRTGKSCRLRWLNYLKPDIKRGNLTPQEQLLILELHSKWGNRWSKIAQQLPGRTDNEIKNYWRTRVQKQARQLNIESNSQKFFDTVRYLWMPILLQKMDQTSNSSSTTPMESINPSSSLFPPFSSSISDHAIENQSSTQITKVYELPETSEEFSDSLNKNQTLNDDFQLDPFSVMGDYGISEFDRQMAAADWMVEDNLEGNFWNLENNL
A8	GpMYB20	Gp3g_002040.1	295	7.18	34228.5	Nuclear	MTSEFNFDFDHLRKQVRRAKLPFEVRRGPWTLQEDNLLIHFISLHGEGRWNLLANRSGLRRTGKSCRLRWLNYLKPDVKRGNLSAHEQLLILDLHSKWGNRWSKIAQHLPGRTDNEIKNYWRTRVQKQARHLNIDTNSEAFQEIIRCYWMPRLLQKMQESPLPIPTPTPPEPQEIEVPLPGLVHINGTLNSLKQEDENSGMFNYLTSSCNSSSTTSSSSQVTQISDYPIQNNWNHIGDNGHGMEILMNSAITTSGTGDFNYPIGQCHLAESNWMDTDFAGYMSNFNMDELWQFRN
A8	GpMYB41	Gp6g_017770.1	243	5.47	28040.5	Nuclear	MSSSTKNQGNFDENGLKKGPWTVEEDTLLIHSIALHGEGRWNLLALRSGLRRTGKSCRLRWLNYLKPEVKRGNLSPQEQILILDLHLRWGNRWSKIAQELPGRTDNEIKNYWRTRVQKQAKLLNIDTNTPQFKDIVRCFWIPRLLQQINESPSSTISQVPAGEKDCHFSSEKQEENLDPDQSSCISQISSESMDISGGYIDPFSVDPFLSAPPPPEFDYSMTGWMDNYSDAGYVWNFDELWQF
A9	GpMYB9	Gp2g_001380.1	221	7.79	25284.2	Nuclear	MDKKPCSSNSPQDVEVRKGPWTMEEDLILINYIANHGEGVWNSLAKSAGLKRTGKSCRLRWLNYLRPDVRRGNISPEEQLLIMELHAKWGNKWSKIAKHLPGRTDNEIKNYWRTRIQKHIKTGNNLNNNNQSSTTTNSDQMNNEQAASSSSCHGGHNHNHHNQASNYMNLEAMEIYSPPHPLPYPPNNLDAFSVPILPPSVSNDNYWSMEELWSMQLLNAE
A9	GpMYB69	Gp10g_009870.1	182	6.3	20910.2	Nuclear	MNYIANHGEGIWNSLAKAAGLKRTGKSCRLRWLNYLRPDVRRGNITPDEQLLIMDLHSKWGNRWSKIARQLPGRTDNEIKNYWRTKIQKHMKQQKGEDSESLLHHGECSNMNIDDQSISRITQVSSEPMEVSHNSSPSPSSQINIETTAYDDEQPTSASADGSAENYWSNMEDLWSMQLLNY
A9	GpMYB87	GpchrUn_001760.1	221	7.79	25322.3	Nuclear	MDKKPCSSNSPQDVEVRKGPWTMEEDLILINYIANHGEGVWNSLAKSAGLKRTGKSCRLRWLNYLRPDVRRGNISPEEQLLIMELHAKWGNKWSKIAKHLPGRTDNEIKNYWRTRIQKHIKTGNNLNNNNQSSTTTNSDQMNNEQAASSSSCHGGHNHNHHNQVPNYMNLEAMEIYSPPHPLPYPPNNLDAFSVPILPPSVSNDNYWSMEELWSMQLLNAE
A10	GpMYB16	Gp2g_007100.1	366	9.19	42183.3	Nuclear	MEMEMKERQRWTAEEDALLRAYVKQYGPREWSLVSQRMNTPLQRDAKSCLERWKNYLKPGIKKGSLTEEEQRLVIHLQAKHGNKWKKIAAEIPGRTAKRLGKWWEVFKEKQQKEQKENERTVIPLEEGKYDRILETFAEKLVNEHPAPPYIMAAPNGGFLQTDQSIPASSLLPSWLSSSNCNPAVRPPSPSVTLSLSSSSVPSSTISASAPLPWMQPDRRTDNTPIIVGNFPSHMPVSARGENLLMSELVECCRELEEGHHAWTAHKKESTWRLKRVELQMDSEKASRKKVKMEEIEAKVKALKEEQKIALERIEADYREQLAGLKRDAEAKEQKLVEQWTSKHIRLRKFLEQMGLSPWVVESNGR
A11	GpMYB13	Gp2g_003540.1	364	9.18	42124	Nuclear	MKDRQRWQPEEDALLRSYVKQYGPKEWNLVSQRMGKPILRDPKSCLERWKNYLKPGLKKGSLSPEEQSLVISLQSKYGNKWKKIAAEVPGRTAKRLGKWWEVFKEKQLKQIQKTQNHHHHRRPDGNIPVAGVSSPEKALQGPYDHILETFAEKYVQPKLYGVGGFQNMVTRISVPDSDLVLSLGSVSSTSLSSTVLPLWMNTSTASSSTPSTTPSPSVSLTLSPSEPANLESEVNRISPVQQIGTLIQYCKELEEGRQNWVQHKKEATWRLNRLEQQLESEKARKRREKMEEMERKIQSLREEEMAYLGKIESDYREEIDTVKREEEMKETKLMEEWCSKHVKLSKVLEKIRVHGNDDPLNLFD
A12	GpMYB33	Gp5g_002360.1	260	6.46	30881.7	Nuclear	MMMMAGYLKWGKEEEEQGWRKGPWTSQEDNLLIDYVRVHGEGRWNSVAHLAGLKRNGKSCRLRWVNYLRPDLKKGQITPHEERIILELHARWGNRWSTIARSLPGRTDNEIKNYWRTHFKKKEKLPSDGNEKPNTSLIRKHQYQQQQQQQEHEELLILQQKQQQLQVDMEKIITLLDDETDQKITPIINSSHSQPQMISYHHHEQPSPSSFFFSSSNNDVALVPDQAVSFITHEDQLLWEWDGLLWNFEDFQAKLCNWQS
A12	GpMYB36	Gp5g_013310.1	236	8.83	27959.6	Nuclear	MANQSARQSEKLRKGSWHEEEDKQLTTFVTWMGEKKWDLIAKASGLERSGKSCRFRWLNYLRPNLKRGCISSEEEGIILQLHRKWGNKWSRIARWLPGRTDNEIKNYWRSHLRKKIPIQPEEYFQCKPKVGKQEPPFKKCAIIGPRYGHEDKDVPKSNSHNLTGFSNFEVTESPYEIRLSNWIAQLTNDDNREVNCHIECESLGFCYCYPNMNFTENNQRDYLWDSLFSSLWDMAA
A12	GpMYB53	Gp7g_003730.1	260	8.49	30501.4	Nuclear	MYNLKTMADHWGWGMVEDEVWRKGPWTAEEDRLLIEYVRVYGEGRWNSVARLAGLKRNGKSCRLRWVNYLRPDLKRGQITPHEESIILELHSRWGNRWSTIARSLPGRTDNEIKNYWRTHFKKKTKEPSDTNEKAKTRLLRRQQFHQQQLQQQQQPQQQFNQQDMNKIMALLNDHDNKEVSFAPLSEMRQDITSIHSQTTDENQGLFSMLNNNALMPLEIFDGTVWDDGLWNLDDANSNFIQACAAARVGMSNLVAPFLS
A13	GpMYB62	Gp8g_010110.1	218	8.84	25633.8	Nuclear	MENKTMKQQPKKNLWKPEEDLILRNYVETHGEGNWATVSQESGLMRGGKSCRLRWKNYLRPNIKRGDMSKEEEDLIIRMHKLLGNRWSLIAGRLPGRTDNEVKNYWNTYLNKNSLQDKRKASDSNNYKKNNHVGNNKKQKKVSDPPCHPQPSICSENMQDTDLNTEKRNQEVTNPWNMDDTISSHYNIVPPMLPAKNMTFNFDDEPFFDQLDSLFLFE
A14	GpMYB7	Gp1g_019040.1	391	6.37	43478.2	Nuclear	MISLSINFSQIYINLVFITHQIKQHIGISGREENKINSGFRSHTMRKPEASSNGKNNNNNKLRKGLWSPEEDDKLMSYMLNNGQGCWSDVARNAGLQRCGKSCRLRWINYLRPDLKRGAFSPQEEDLIIHLHSLLGNRWSQIAARLPGRTDNEIKNFWNSTIKKRLKNLSSTPSPNTSSGTGSPSADSKTTLFGGLFSLQEQGAALINFPSSIYSNNPSPSSMQTTILNHMIIDPFSLLDNDLTSISSASATAPANVGGSYFHPAAPCLSHGDGCEVFAGFETSVKHDQEDTFFNIPLLESVNSNEGRLKNETIISDNNRASTNYSNYFINNNNNNNNNNNNNNNNNIPKVENIAGVGNYLHEEFSMGEWDLEDLMKDAPSSFSCLNFQIQ
A14	GpMYB84	Gp11g_015790.1	321	5.12	36208.4	Nuclear	MRKPEAIVGKIDIQNNEKNKYRKGLWSPEEDEKLMRYMLSNGQGCWSDIARNAGLQRCGKSCRLRWINYLRPDLKRGAFSPQEEELIVHLHSLIGNRWSQIASRLPGRTDNEIKNFWNSTLKKRLKNNISSSPHNGHESFDPTTDMMFGGIISMHEHDIMSINLSMDSSSTSSSSSLPMSFIGNSPFDSSSLSLIDNSFEMAAAAGVGNSFMPVQGEGCFAEDGMEMGKRFNYGNYESFEAQRSMEVERDVLCISHEEVINTSSMNGKSNIDQYLDGSDQSLNMEDMFGNIGNHGQLQESLKNEWDLESFMQDISAFPSFL
A15	GpMYB86	Gp11g_019170.1	191	8.9	22021	Nuclear	MSEESMKRKVKEIEGDINNGVNKGAWTVEEDRKLAEVIAIHGAKKWKMIATKAGLNRCGKSCRLRWLNYLRPNIKRGNISDQEEDLILRLHKLLGNRWSLIAGRLPGRTDNEIKNYWNSHLSKKINQQCEKESEGPKRKGCKDHKRKVSTELREDDTSQGCEGGGNLEFDVDNLFDFSNEGPDLEWMSKFF
A15	GpMYB49	Gp6g_027120.1	259	6.08	29551.3	Nuclear	MGRNPCCSKGGLHKGLWTLNEDTLLINYIQQHGEGHWRALPKQAGLLRCGKSCRLRWMNYLRPDIKRGNITPDEDDLIIKLHSLLGNRWSLIAGRLPGRTDNEIKNYWNSHLSKRLSITSLENAGHENKEKKRMTILNTHDNGEASNTNIHLPKPVRVSTFCDNLSSDDMVKNGFPLFLDDDVEGRSNGGDEIQNSKGRIEMEENQNLVNKGCEILCEGFSNSPSNGEMMGEFEYDYYQKLINLKGADYIQLESFIDYF
A16	GpMYB55	Gp7g_006650.1	299	5.59	33826.6	Nuclear	MVRAPCCEKVGLKKGRWTSQEDETLTKYIQANGEGSWRSLPKNAGLLRCGKSCRLRWINYLRTDLKRGNITSEDEQTILNLHNVFGNRWSLIAGHLPGRTDNEIKNYWNSHLSRKIYTFTRPSDKSLSPVTGILDIAAPAPKRRSGGRGRETTVGNHNKIDCSDEARSKLKEKTTPPDHHNMVNEEGNRTISPTKMDRIGDGDGDLGPYDWLDGEIKRLSNEILESGNGEIVKEKVISHEDQYSFCSSSINSGMEDNDQWLNWVWEDGIEGSCLELDHQMEFEEISSWIWGSADGDMPS
A16	GpMYB81	Gp11g_014090.1	316	5.21	36482.8	Nuclear	MGRRPCCDKVGLRSGKWTEEEDDRLIKYIQANGEGSWRSLPKNAGLLRCGKSCRLRWLNYLKSDLKRGNITSEEEDIIIKLHSSLGNKWSLIAIYLPGRTDNEIKNYWNSHLSRKIHTFRRRTNNEATPIIMDVAKLDLPPKRKSRRKDSSLPKVSKTSFEKTELIAEKENEILLPPPIGYVNVEIGTGTERGRDNNNLEKEKKQEGGVKNNKDNVYEGDESWDLESFLAWDENESRIIGRKEEGEIGNLTNWDSLNLSGHEITDIVWDWETIADWENIADWEIIMTPEISEAEPVDSQQYLDASWFENSNSYPVV
A16	GpMYB82	Gp11g_014380.1	302	5.72	34772.2	Nuclear	MGRRPCCEKVGLKRGRWTDEEDDRLMKYIQANGEGCWRSLPKNAGLLRCGKSCRLRWINYLRSDLKRGNITSEEEDIIIKLRASIGNKWSLIASHLPGRTDNEIKNYWNSHLSRKIHTFRRRTNNEATPIIIDITKLNLPPRRKGRQKGSSPPKVSKTSLGKTEGNEIILPPPTPLVERVSGEVDVEMGMRTGSRMKESENIKLEEEKRHDGGEKSSSEKVYEYEESLDLEWFLGWEENRNVGIGTEEGEIGNLAHCDLINSSCLDITDAFWEWENIDDWEIKMMPEISEIEAVDSQQYHDA
A17	GpMYB11	Gp2g_002290.1	307	5.35	34575.5	Nuclear	MGRPPCCDKEGVKKGPWTPEEDIVLVSYIQDHGPGNWRAVPSNTGLLRCSKSCRLRWTNYLRPGIKRGNFTEQEEKMIIHLQALLGNRWAAIASYLPQRTDNDIKNHWNTHLKKKLKKLQTNQEAHSGDGLRGQWERRLQTDIHMAKQALSQALSPENSTPFSDFKSSIDSNFETNPSQISTYASSTDNIARWLKQWNKTTTPLNLGSEGANSSMNIMDSVMAKTESTFGESCNNGVDLSESIESWLGLESFESSNSDLSPETSIFQGESELNQNTQLPLSLIEKWLYEDGQVNLSDITVLDDDHIL
A17	GpMYB18	Gp2g_009940.1	294	7.58	32810.8	Nuclear	MGRPPCCDKVGIKKGPWTPEEDILLVSYIQEHGPGNWRSVPTNTGLLRCSKSCRLRWTNYLRPGIKRGNFTPHEEGMIIHLQALLGNKWAAIASYLPQRTDNDIKNYWNTHLKKKLKKLQSAFDPHQAVSDSKGLNDKRCFNSTTPSSSFSPNLSSSSATYYSSAENISRLLEGWMRSSPKADNSQLSHDKQISCQLTAGGGGDSAAAMISIQCFEAKTERESASGKEFESIVSTYEDLNNNVASWDKKSSKNGVNEERSDQSNNPPPLSFLEKWLLDESVLQAEEIMELSPMF
A17	GpMYB19	Gp3g_001030.1	295	7.65	33028.1	Nuclear	MGRPPCCDKIGVKKGPWTPEEDIILVSFIQQHGPGNWRSVPTNTGLLRCSKSCRLRWTNYLRPGIKRGNFSDHEEKMIIHLQALLGNRWAAIASYLPQRTDNDIKNYWNTHLKKKLKKLQSGSGSGSGGSSDDGDDHFTSQTLSKGQWERRLQTDIHLAKQALCEALSLDKPTPFLNNNIQSNPTNSISSNDIQSQPPSIYASSAENIARLLENWMKKSPKSSETTTTTQLSSSKLSNTTSLSLSPETSFFQEESKPRLELEEEQQAVPLTLLEKWLFDDAAFNMSIESGTEALF
A17	GpMYB42	Gp6g_019240.1	291	7.14	33055	Nuclear	MGRPPCCDKFGVKKGPWTPEEDIILVSYIQQHGPGNWRSIPTNTGLLRCSKSCRLRWTNYLRPGIKRGHFTDHEEKMIIHLQALLGNRWAAIAAYLPQRTDNDIKNYWNTHVKKKVKKTENGNEDGLTKGQWERRLQTDIQTAKQALKEALSLSKSNTDHQSQPSFSFDNPMSINLPNDHHQQQSSSLYASSEENIARLLKNWTKNSPTTTSTTQNSFNDNNREMSFESGFGLNYENSIMSLSVDVSCNPMVQVPLTLLEKWLLDDGANTVAAQNHEDVLNLSLHDNDGLF
A18	GpMYB48	Gp6g_026470.1	333	5.73	37326.6	Nuclear	MGHHSCCNQQKVKRGLWSPEEDEKLIRYITTHGYGCWSEVPDKAGLQRCGKSCRLRWINYLRPDIRRGRFSPEEEKLIISLHGVVGNRWAHIASHLPGRTDNEIKNYWNSWIKKKIRKPNSASATTPTTTATTTTINSTISTNHNNSQIGPNQDHLNFLTQDLTTEQQLPLHQETFFPAAVSFPGLFMFDTSSPEIFHDNTTSSLGSEAWNLNDQHHHQFPTPQMGLSTAATTTTIMNMNNYLPPLIENIESLVPIEVQPCGMDVEEGDIALQCLQRHELNEWVVESTQQHNSNFLFWENVEEEIIAPTASSAMGGGGGGAQTLSSSNFPSSL
A18	GpMYB85	Gp11g_018810.1	333	6.05	36925	Nuclear	MGYHSCCNKQKVKRGLWSPEEDEKLINYISTYGHGCWSSVPKLAGLQRCGKSCRLRWINYLRPDLKRGSFSPQEAALIIQLHGILGNRWAQIAKQLPGRTDNEVKNFWNSNIKKKLISHDVSALSTFSSHLQNPGGSNEAYFILNANPNLCLPNSTPSSILPSFDLIDYKLDQISNFNANGNLVQLLPSFSPSSNSLPQDPTMWPSGNHLQPLDPSATVGGEFIVPNAVFPPYDNPALIMHPMPKLCEVMEENLCPFPQFSTPLQEADPIITKPLSFSNGYFPQDQIVTANQMEQLDLIMSSILQIPSLSSLSPLSSGQFVTHPDLISSSWDA
A19	GpMYB51	Gp7g_000020.1	286	6.98	32774.7	Nuclear	MGFEESHKPKPKPKPKHRKGLWSPEEDQKLRNHILKNGHGCWSSVPFKTGLQRNGKSCRLRWINYLRPGLKRGMFSQEEEDTILALHQMLGNKWSQIAQHLPGRTDNEIKNFWHSYLKKKVEKTDEIFTPKITNSTTSSSETADSSISHQNSTQFSYESMQQFIETIPNKIESQKDAKRTVLPSSSPPKLFFAEWLSSDNHHMNGVENLINCGDSVFEEAHGNEFHFQMGNLNPEVQSGMIHHGNSTEIFNSHIKFDDQISNGLVNYASGGEVCNEFHFNNALMYI
A20	GpMYB21	Gp3g_003860.1	353	5.94	39962.6	Nuclear	MGRHSCCLKQKLRKGLWSPEEDEKLFNYITRFGVGCWSSVPKLAGLQRCGKSCRLRWINYLRPDLKRGMFSQQEEDLIISLHEVLGNRWAQIAAQLPGRTDNEIKNFWNSSLKKKLMKQGIDPNTHKPIINLQEMKEKKIFEDKDFSSQIPPQGFQAMANNISQGPAFLLNDSNYYGNGLTAMTTVTQPVREQLIMNKQAFDSLSFFEFQVGIESCVYNNNSNDHFDTQYQNISDTNSSFVVGSVPSLTNSDHGSMSGTEFSDNSGSRLSNSTSNMSNYAGFYMNNNNSAFSWENENKLESYFQINHHQINGIKSEEELKTGSCSVIEGFSSYALTSLSEDINGANFEAFQHL
A20	GpMYB38	Gp6g_000210.1	424	5.97	47522.6	Nuclear	MGRHSCCYKQKLRKGLWSPDEDEKLLNYITKHGHGCWSSVPKLAGLQRCGKSCRLRWINYLRPDLKRGPFSQQEEDLIIELHAVLGNRWSQIAAQLPGRTDNEIKNLWNSCIKKKLRQKGIDPNTHKPLSDVDNDSEKILTSHSHRSNETTSCDDTNEFNPSNSNSISISIPNSEQLLYTNEVCGGSGSSSSSSKMNNKMAMGPPLTQEFFLDNTTNSGCRAASELVEYLSFQQLNYGSEMVNPNVNLCFNSNLVPTILQHPTKSTNTNTNSCDMNEVRNWEGSNFNHNFYESGNNFSWGSASASASASASSDCGKMEKTQQQDVNVNMNEDIKWSEYLPPPIPFMMGIQNQNQQQEHEQGMYHVENIVAAETGFITENGSVPIPFPWQQINNNNNQHQ…
A20	GpMYB44	Gp6g_020320.1	370	5.8	41926.3	Nuclear	MGRNSCCLKPKLRKGLWSPEEDEKLFNYITTFGVGCWSSVPKLAGLERCGKSCRLRWINYLRPDLKRGTFSQQEEDLIISFHEVLGNRWAQIAAQLPGRTDNEIKNFWNSCLKKKLMKQGIDPITHKPLEDMETMKEKKNYAEKQSSVEVEMEMPHQLHGIPNTDISESSFLNDSSNHYYGKQNEESTQHYGSKVELDSISYMGSDQSVYNSQFSGQNLNFLYTNSNFGISSGSLPSYSSSEHGNMSRTDFSENSASGFNSFFMNEVKESSSNSSVVSNYSGYNHVNNTGDQNAVFSWEGDQNNNNNINKLDCLFQFQTNEIKSLEFKPNSDHQEFKIIQNHNSANFGSYPLMSMSGNVTGGSFGVFHQI
A20	GpMYB79	Gp11g_010700.1	314	6.26	35764.1	Nuclear	MGRHSCCYKQKLRKGLWSPEEDEKLLSYITKHGHGCWSSVPKLAGLQRCGKSCRLRWINYLRPDLKRGPFSQQEEDLIIELHAVLGNRWSQIAAQLPGRTDNEIKNLWNSCLKKKLRQRGIDPDTHKPFSELQINNNDVTISEKSDDKNPSSEIETKVCEKDLTSNQEFFSFRHSSYGSETDHMGLPIITTEANLCSFQESSSLLYPAAALVSPSTFTSINGIEYCNNDMSRSDIGLHRNNGTYVWSNREGNQQDEIKWSDQYFEIPLFQLGMQNQTSNQGVFGESKMETVLMSKDYTSLQAAALDLQGVCRSF
A21	GpMYB14	Gp2g_004350.1	288	4.97	32680.4	Nuclear	MGRQPCCDKVGLKKGPWTADEDKKLINFILTNGQCCWRAVPKLAGLLRCGKSCRLRWTNYLRPDLKRGLLSEFEEKMVIDLHSQLGNRWSKIASHLPGRTDNEIKNHWNTHIKKKLKKMGIDPQTHKPISIPSDQPDENHHHPQQYATETSPDSSAIAEEETTMADESKDVLCSDKVAPLAIELPHDELPIIPCALSSSSTTNSSSSPSSSNSNSNSNLNSPSFFQDLQFPDLDWPCDDNNNKDIINDSMGMEFFLEDDFSNWDFLISHDNDDDYQEPLIFQDSWAYI
A21	GpMYB47	Gp6g_025360.1	262	5.16	29965.7	Nuclear	MGRQPCCDKLGVKKGPWTAEEDKKLINFILTNGQCCWRAVPKLAGLRRCGKSCRLRWTNYLRPDLKRGLLTDVEEQLVIDLHARLGNRWSKIAARLPGRTDNEIKNHWNTHIKKKLLKMGIDPVTHEPIQKQPEEMTNDNDNKNFLENSAGNQHCMTENESVLDNTSSPPTENSSSITDDSLLLDNLCNNESFMTNSFWIEEEALWNNPLPASGENISNLGWEENCSWLLDCQDFGIHDFGLDCFIDFELNSMNTTEMEGKH
A21	GpMYB50	Gp6g_028260.1	242	6.99	27781.3	Nuclear	MGRQPCCDKLGVKKGPWTPEEDKKLVSFILTYGQCCWRTVPKIAGLRRCGKSCRLRWTNYLRPDLKRGLLDEAEEQLVIDLHACLGNRWSKIAARLPGRTDNEIKNHWNTHIKKKLIKMGIDPITHKPLQEQINFNSQTSDQQTPESCSQGSSTDSSANISQSSEVSHAKDQILTSYLWSETLRDDSWLNFPTYIKENYHDFGSYSSEDSLTWLLDYYKELGDKDFELGSLSEMNKQLGGRD
A22	GpMYB2	Gp1g_010550.1	257	6.13	29088.9	Nuclear	MGRSPCCEKAHTNKGAWTKEEDERLISYIRAHGEGCWRSLPKAAGLLRCGKSCRLRWINYLRPDLKRGNFTEEEDELIIKLHSLLGNKWSLIAGRLPGRTDNEIKNYWNTHIRRKLLNRGIDPVTHRAMNSHIQETTSTTTISFAASDVKIEEKSIVIEEMMKDEDEEEEEEENPVEEKCPDLNLELRISPPYQSPTEKMGAKSLCFSCSLGLQNSKDCSCKIGCNSGTSSGNSSNSSYDILGLKNGILDYRSLEMK
A22	GpMYB77	Gp11g_004950.1	261	7.97	28872.6	Nuclear	MGRSPCCEKAHTNKGAWTKEEDDRLVSYIKAHGEGCWRSLPKAAGLLRCGKSCRLRWINYLRPDLKRGNFTEEEDQVIIKLHSLLGNRWSLIAGRLPGRTDNEIKNYWNTHIKRKLLNQGIDPTTHRSITETSPKTPTTISFGSSGALEEEETKTIIGVGGEAASINPIEDQWSEMNLDLRISLPYQSQLPGVAAALKKEGKIGLCLFCSLGLQSNNSKNCRCGNGSNIEDNSSDSNNNSIGYDFLGLQSCVLDCTSLEIK
A23	GpMYB12	Gp2g_002500.1	306	6.27	34403.5	Nuclear	MVKNQNSQMGREPCCDKSGLKKGPWTSEEDHKLLDYIHKHGLESWRALPPKAGLQRCGKSCRLRWTNYLRPDIKRGTFTSQEEQSIIQLHALLGNRWSAIATHLPKRTDNEIKNYWNTHLKKKLTKMGIDPLTHKPINTQQITSSSSPSPPPSFPDGRAIVGVAAATTLSHMAQWETARLEAEARLVHQSKLKSHSSSSSSSSQIQNSIGFNDKSVPIISEFVNCWDNEELKENSKSDYKNQAKPEAADHELSLLMSFEEGTIEAEIVSGEDDFADVLIGNAESENGVVNDRNKNYWDTFLGEFEI
A23	GpMYB52	Gp7g_001600.1	304	5.78	34191.3	Nuclear	MGRTPCCDKKGLKKGPWTTEEDELLTNYIKKNNGHGSWRSLPKLAGLLRCGKSCRLRWTNYLRPDIKRGPFTPEEEKLVIQLHGILGNRWAAIASQLPGRTDNEIKNLWNTHLKKRLVCIGIDPQTHEPINSRCSTSTAPASPTTRHMAQWESARLEAEARLSRESSLFTPYPMESTTDSDFFLQIWNSEVGDSFRGSMKDKTSCQSQSPISSSTKCGSVFAVTTDIGLDFAGSSVMESNENEETEYKNYKSMADILMSKSDSSSANEYDESSDSALELLLDFPINNDMSFLEDNKINMQQHLQ
A24	GpMYB10	Gp2g_001930.1	336	8.63	37562.8	Nuclear	MGKPPCCDKSNVKRGLWTAEEDAKILAYVSNHGVGNWTLVPKKAGLNRCGKSCRLRWTNYLRPDLRHDSFSPQEEELIISLHQAIGSRWSLIAKQLPGRTDNDVKNYWNTKLRKKLSKMGIDPITHKPFSQILFDYGSISNIPNTGKPIGSFNRNFNTTMMPKPYPSSKIHTPPNPYMENSSTSNPSFSWGFLGQFENANQNQVQKPHFFNEVVTSSCSSSSSRNFTQLGSPQAQMSPSSSFNGNENLNPHSLLLRDYQKQNSNPSSSEQNNGIQSFSKSSKGVGQEENGFVSAVGQNSHQSEASSSFNSFVDALLEQDIEIKTSFPELLDECFDY
A24	GpMYB34	Gp5g_006260.1	326	6.13	36043.5	Nuclear	MGRIPCCEKENVKRGQWTPEEDNKLSSYIAQHGTRNWRLIPKNAGLQRCGKSCRLRWTNYLRPDLKHGQFSDTEEQTIVKLHSVVGNRWSLIAAQLPGRTDNDVKNHWNTKLKKKLSGMGIDPVTHKPFSHLMAEIATTLAPPQVAHLAEAALGCFKDEMLHLLTKKRVDFQFQQAHVPSGNSMEGTYIHGKQDEKDGTIENIKLGLSRAMQQPDLISPYKPWGSADAATANMEGTTNCFPTSAAGFQYGPPSYGNEGDGSSWSQSMCTGSTCTAGDQQGQLHEILEENGEELSEGGKEIRNGPSIFSSDSVLWDLPCDDLMNSIV
A24	GpMYB43	Gp6g_019590.1	360	5.86	40824.6	Nuclear	MVRAPSCDKLNLKRGLWTAEEDAKILAYVSKHGTSNWTSAPKKAGLRRCGKSCRLRWTNYLRPDLKHDNFTPQEEELIIRLHAAIGSRWSIIAQQLPGRTDNDVKNYWNTKLRKKLSEMGIDPVTHKPFSQILADYGNIGGLPKTTKRIVSLSRDMRTAAMVKPEQYPNSAQRHFNDIDTDMIPTMLLSETEPIHDRFMNRNIHQFNNNHSLDLLAQLQAMQLVTEASNCTYNEQIQPHIHVQGSLPSSSSSSSSSSNAAKNSSSAFSWKDFLLEDVFLASEPQEQEDIYEFPLDHNTHQTQNGKSNGEISNGFEGMDCLGKSNEIEASSSGENRFIETLLDQDDKIFDFLNLLEEPFYS
A25	GpMYB30	Gp4g_019400.1	322	5.68	35947.8	Nuclear	MGRSPCCDESGLKKGPWTPEEDQKLVLYIQKHGHGSWRALPKLAGLNRCGKSCRLRWTNYLRPDIKRGKFSQEEEQTILNLHSVLGNKWSAIASHLPGRTDNEIKNFWNTHLKKKLIQMGFDPMTHRPRTDIFSSLPHIIALASLKELIENPSWEEQALRLQAEAVQMAKLQYLQYLLQPAPTTPLNTEIDIMNLINSLSSSPLLENQATTTTLQQLGTDSVSFSHLPNLEDIPLLAKEMIGQSEDSDPNSSMWLQLPSSSSTAPTPLMPMPIPVSNVNNDQPSNCNYGDDCSASSYAGSAASIWPDHLLLEDSLFHDIPSL
A26	GpMYB1	Gp1g_007580.1	322	5.68	36541.1	Nuclear	MMPRSPSNDENQLKKGPWTAEEDRKLVDYIEKHGLGSWRALPQLAGLNRCGKSCRLRWTNYLRPDIKRGKFSDQEEQIIINLHSALGNKWSMIASHLPGRTDNEIKNFWNTHLKKKLLQMGIDPVTHMPRTDLNMFSDLQQLLSVAYFSNLTRNSWENSMMLQSEATIQIAKSQLVQNILQLLNSNNASASNRELEALYANLPNIGSSFQNLSNFPITESSQQPLSCDDYHMAMDGSKSCRGFEHDNDLVGTFLNMNQSSYSLPNLVPVSPECSNKINEIMENQIKSAAFEDNWGDLMADDATGSDWKDVINQTSPQPWKIS
A26	GpMYB46	Gp6g_023970.1	320	6.15	36058.4	Nuclear	MGRSPCCDENGVKKGPWTPEEDEKLIDYVAMNGHGSWRALPKLAGLNRCGKSCRLRWTNYLRPDIKRGKFSEEEEATIIKLHSVIGNKWSRIASHLPGRTDNEIKNFWNTHLRKKLLQMGIDPNTHKPRTDHLNHFLNFSQLFNGISQFNNIAMSPLSNDHLKLQAEIANLAKLQLLQNLFQFLNTPTIPHMDTNNSTLLASQNPNPNPSQFRPGFSTDFMSIPGFGDGFGLENGNSKKGDIKFSDYVEEYENNYPKLPPLISASPGSTSNINQIDSETNPISCSTNSNSPDSFFFDSLETLMNDETSGSYWNDILQSTM
A27	GpMYB22	Gp3g_006860.1	343	6.01	39658.2	Nuclear	MGRTPCCDKSGLKKGPWTTEEDQKLVDFIQKHGHGNWRTLPKNAGLQRCGKSCRLRWTNYLRPDIKRGRFSFEEEEIIIQLHSILGNKWSAIATRLPGRTDNEIKNYWNTHIRKRLLRMGIDPVTHSPRLDLLDLSSILRSTLYNSSQINLSRLLGVQPLVNPELLKLAASLMSSERKNQSLNSLQNSHENVQFSHPQQQQQQQETPPQMYADKIETPLQEIVRYPHEEQHLINEWQNSSIFASNLSQECYNFPSFDDHYQYGLELDQQVPPAADYSYETSTFSSHNSNQMNFGLTSVLSSPSSSPIQMNNSNSTSFNEDERESYCSDILNFEIPDIFNERFM
A27	GpMYB31	Gp4g_023190.1	346	5.73	39669.9	Nuclear	MGRTPCCEKNGLKKGPWTPEEDQKLVDYIQKHGYGNWRTLPKNAGLQRCGKSCRLRWTNYLRPDIKRGRFSFEEEETIIQLHSILGNKWSAIAARLPGRTDNEIKNYWNTHIRKRLLRMGIDPVTHNPRLDLLDLSSILGVSSLYNHSQMNFSRLLGVQNSINPELLRWANSLISSSQSQTPNFLQQNVEGNQIPQLLSQTHQLDGETQFLDSNSSHQFPSNLINFPSQNPQLNEWQSNETQSNINDFSTLDQQFQVLPNYIDYYHSQNQPIMDPSSETSTFSFNSSSSNPNVGDFASVFSTPASSPTQFNSNFTNGTDQEERESYCSEILKFEIPHDLLDINQFM
A27	GpMYB71	Gp11g_002020.1	342	5.53	38774.5	Nuclear	MGRAPCCDKNGLKKGPWTPEEDHKLTTFIQIHGPGNWRSLPKNAGLERCGKSCRLRWTNYLRPDIKRGRFSFEEEETIIQLHSILGNKWSAIAARLPGRTDNEIKNYWNTHIRKRLLRMGIDPVTHTPRIDLLDLSSILSTAIRNQSLLNLSTVLGNQAAAATTAMNPNLLRLISTLLTPKQEDQSTNYLLQNLQENQTFVNAQQNHQFQIQTPTQEQISMDHMISQLIQGNNNNVIETSNIPMMNFNCQNSQENMSILPSNLSDDHVFVNEMGSDLQEISNIENMGFDYCVKSSTTPLNSSSTYNINNSSSSNEDEAEKDSFCSNFFKFEIPEGLDFADFL
A28	GpMYB6	Gp1g_017360.1	197	5.08	22726.7	Nuclear	MGRAPCCDKANVKKGPWSPEEDLQLKEYIEKYGTGGNWIALPQKAGLRRCGKSCRLRWLNYLRPNIKHGEFSAEEDRIICTLFATIGSRWSIIAAQMPGRTDNDIKNYWNTKLKKKVVGMFYTTLKSNNHEVVIDQGSCCSSSEGFFPSGFELEENYQKMMQNYEVMEEPEVEEETQRRSVEENAICILEIDEFDDD
A28	GpMYB15	Gp2g_005860.1	293	6.44	32182	Nuclear	MGRAPCCDKANVKKGPWCPEEDSKLKDYIEKYGTGGNWISLPQKAGLKRCGKSCRLRWLNYLRPNIKHGEFTDDEDRIICTLFTSIGSRWSIIAAQLPGRTDNDIKNYWNTKLKKKLIMGIIQIPHMKPNPLAASAAAISSFYQASPSSPSFTSPSNATVLHAPLQDGFVGLNMQPLQENVLSFGGDQASCSSSDGSCSNRLSYSGELEYNYGGGGGGGDVGGSINNGNYYYNGVEDQKHIASEGSMIGNSLWEETPLDYSVEEIKRLISSNSNCNNSLSFDEYKIGERSMYY
A28	GpMYB23	Gp3g_015790.1	266	8.57	30126.7	Nuclear	MGRSPCCDKANVKKGPWSPEEDAKLKDYIHNHGTGGNWISLPQKAGLKRCGKSCRLRWLNYLRPNIKHGGFTEEEDRIICTLFSTIGSRWSIIASQLPGRTDNDIKNHWNSKLKKKILMGMERSSKQDSVSSAQPLSSSLIPSMKSSSFSGFETSLSIPSSSSSSNWSNFNPCLNFQTQDQIQIQNNSLLLSSSNSMMFYDGSCTQNQIKQEEMGFDVHHYNQCFGQTPFVDYHNFGNIINNNTNSFLFNVVDENKTQENFIYFQS
A28	GpMYB29	Gp4g_018600.1	311	6.32	35395.9	Nuclear	MGRAPCCDKANVKKGPWSPEEDAKLKAYIEQYGTGGNWIALPQKIGLKRCGKSCRLRWLNYLRPNIKHGGFSEEEDNIICSLYISIGSRWSIIAAQLPGRTDNDIKNYWNTRLKKKLLGKQQREQQAMARRIQIHSMKQETVKKEEIKINHFNHIIPNSVSMMNQIQNQNQTPYFPEPVVSMDLFIKMGGRFSDLTSTNLNNINPVGEENPLFNENSNLIEFPDMQFDDYGNQLQELENGFYGMDQNVMGSAAAAASVGSSSAESSSFGEMNSSMVYHHDHDHDFEAIPIPQNVAFEESVRHYCLQLQRSL
A28	GpMYB35	Gp5g_013200.1	279	6.22	31487	Nuclear	MGRTPCCDKANVKKGPWSPEEDAKLKHYIEKFGTGGNWISLPQKAGLKRCGKSCRLRWLNYLRPDIKHGDFSDEEDRIIYHLFATIGSRWSVIAAQLPGRTDNDIKNYWNTKLKKKFMTIITTSQKNNHPNNPCPSSFLQPSSTNSSSSSSPSSLSYSDNNNQTNYTPNPIFTIFDPMSFSTNLFNGGSFISNNTAQESSFINPMIQYQNFHVNDGLSVIGGETSSSSDDDGSCREIEKKQMMFTDCCWTETTPLEYGFEEIKKLIDTSSCSNIYFDEN
A28	GpMYB39	Gp6g_013080.1	244	6.86	27341.5	Nuclear	MGRAPCCDKANVKRGPWSPQEDSLLKSYIHKHGSAGNWIALPRKAGLNRCGKSCRLRWLNYLRPDIKHGGFTEGEDNIICSLYSTMGSRWAIIASHLPGRTDNDIKNHWNTKLKKKFLGVSQHNIATTNTISSLKLEEHDHRFSFSTPSAPDSSMSPYIVDSNSGHQFHQQEVTMMDPIRYSCTTTSSSSLSLEQNHVPFLSNGGFDEGEILMSYGFYHQYPFEDFGKGSFDVQDGEVAAYLGD
A28	GpMYB40	Gp6g_016270.1	319	6.51	36328.3	Nuclear	MGRAPCCDKANVKKGPWSPEEDATLKAYIEQHGTGGNWIALPQKIGLKRCGKSCRLRWLNYLRPNIKHGGFSEEEDNIICNLYISIGSRWSVIAAQLPGRTDNDIKNYWNTRLKKKLLGKRKQSNNNNTNPLSPNSSNSEDPKEALSNSAIERLQLHMQLQGLQNPLSFYTHPQLWPKLHPMQEKIIQTLQYSLNNHHQNSNLAHNNCSKTADFFQPQPTISLPQDYKSDHQGSGNEGQGFEEVDEFLNNKTETFIPQTDQIAEFDCFTEISGSKSSFTNWWSNNDFDMKSASSSNSWDSSSVLRSEFMCQDYDLGYNL
A28	GpMYB57	Gp7g_015960.1	344	6.76	38560	Nuclear	MGRAPCCDKANVKKGPWSPEEDTKLKSYIEQHGTGGNWIALPQKIGLKRCGKSCRLRWLNYLRPNIKHGGFSEEEDRIICSLYVSIGSRWSIIAAQLPGRTDNDIKNYWNTRLKKKLFGKQRKEHHHHQLTTRRGVSSLKQSMQIKREVNDTSNCSNNGNNSAIFSVSHSPNNIPYWPELLPMDMAPQYSNDQASIRKLLIKLGGRFSADEQEIISNNGFNSSQQLELDHQPASASGSASASYIPSSIPFIEGNLYNSANDGSGNLPILQGQSSQMCELDHEQNYNFQGYNGLEFLYGDEQRSELELGSLICPNSANYEGILLQGLNDQFEDFNELRNISGAAQ
A28	GpMYB63	Gp8g_011350.1	289	6.4	33164.1	Nuclear	MGRAPCCDKANVKKGPWSPEEDAKLKTYIEHYGTGNNWIALPQKIGLKRCGKSCRLRWLNYLRPNIKHGGFSEEEDNIICTLYISIGSRWSIIAAQLPGRTDNDIKNYWNTKLKKKLLGKHKQSSNSSKSSSSEISSDHKNQALSNSALERLQLHMHLQNNQNPFSFYNNNNIIHSLWPKIIQIQQQNPFKFENNPINPQLSEDYYNNYENIGNSIMVKELDQNVSKSTDFVPKEGEIGAVLNEEAQEMEDPKESLIWWSNNDLNLWDNASALPSEGVFQDYELLGYNL
A28	GpMYB66	Gp9g_005630.1	283	6.24	31826.8	Nuclear	MGRAPCCDKANVKKGPWSPEEDAKLKSYIEQHGTGGNWIALPQKIGLKRCGKSCRLRWLNYLRPNIKHGDFSEEEDRIICSLYITIGSRWSIIAAQLPGRTDNDIKNYWNTRLKKKLFGKQQDKHQLVRRGRKIKTENGDSTIVFDDFIHNQSPYGPEVPAVLNPTTPYDPLILQFSSQFPSNSQQIYGTSATDIASSGLIGDDFCRIPRGQFAEDGAGVHILQGQNSQVGELENLMYGNIQAFDEGMQFSYGELEDMKNENGMISNFDWGEISSLISAPLYP
A29	GpMYB32	Gp5g_001940.1	262	5.41	29948.5	Nuclear	MGRAPCCEKMGLKKGPWSPEEDQILISFIRNHGHSNWRALPKQAGLLRCGKSCRLRWTNYLRPDIKRGNFTIEEEDSIIKLHEILGNRWSAIAAKLPGRTDNEIKNVWHTHLKKRLENSKITTPKSEAKRKRQSKPRINNNNNNNSDFIEIVSDYSSMSPSQQSSSEISSITDSYYNNDNMMSMEAVPPIDDSFWSETTELTENSNSSSPPLELEFSVADSEVKMEIPVESNGNYGQCFDEDMEFWYDVFVKAGGISELPEF
A29	GpMYB45	Gp6g_022530.1	277	5.82	32212.8	Nuclear	MVRAPCCEKMGLKKGPWTSEEDRILINYINLYGHGNWRALPKQAGLLRCGKSCRLRWTNYLRPDIKRGNFSREEEDTIIELHEMLGNRWSAIAARLPGRTDNEIKNVWHTHLKKRLIKQNYTNLGNHNIINRLNYVDQNAYVGEEDEESFKFRTVFKPSSFSTSSPHCSSDTSSVITVDNNNNNNNNDDVQVNNNFSRNLPESDDNFWLEVLSNDQYNGSTACFSGFEGETQVDQFHLTMQQRPELHEMSSNMHETMDFWYHVFSRGGELPELKEII
A29	GpMYB54	Gp7g_004190.1	242	6.08	27961.7	Nuclear	MVRAPCCEKMGLKKGPWTADEDQVLISYIQQNGHSNWRALPKLAGLLRCGKSCRLRWTNYLRPDIKRGNFSREEEDTVLDLHEKLGNRWSAIAAKLPGRTDNEIKNFWHTHLKKRLIKQNHIIPLENKSKKSKPQKLDYHHEFPSSSLDLSSLTDSSINYEDIGSFEAFHQTDGGLWSESIDVPILNSSAVINEEQVQSPLMIMDYMEFECYYDNIMKMDDSMEFWYQVFVKAGGSPNDPAF
A30	GpMYB5	Gp1g_014770.1	125	9.87	14683.8	Nuclear	MGKGRAPCCDKNQVKRGPWSPAEDLRLITFIQKHGHDNWRSLPKQAGLLRCGKSCRLRWINYLRPDVKRGNFTQEEEDSIIKLHKAWGNKWSKIASRLPGRTDNEIKNSERERELMKERNKSEND
A31	GpMYB3	Gp1g_013040.1	212	4.99	24327	Nuclear	MKKGTWTKEEDEKLKAYVTKYGCWNWRLIPKFAGLSRCGKSCRLRWMNYLKSDIKRGNFCGEEDDVILELHKTLGNRWAAIAAHLPGRTDNEIKNHWHTNLKKLSNQDSANSQVDQATTSSNNVDTSQQSTPELEGSDQILFVSNPETSSTSFGAGRFSSIMNVEESMELGGNLWTDPLIFEDTENNPSYVSMELFDDYEKFPQLFDDFFWP
A31	GpMYB4	Gp1g_013060.1	233	5.17	27230.3	Nuclear	MVRAPRIDENGMKKGAWSLEEDSKLRDYIQKYGPRRWRLIPRLAGLTRCGKSCRLRWLNYLHPDVKRGNFTEEENELIYELHEKYGNKWSAMAEKLPGRTDNEIKNHWHTNLKKKGKQQNLSFQEKPNEIIHDQNQNEKQEEITEAFCDYSSSDFGILESSSLSQETSSDSDNNLAFNSINSVVENQYGYGDFWTEPFIPDFAMDSLSPLTAECGIMSPLRMLTYDDYVDFLY
A31	GpMYB72	Gp11g_002050.1	259	5.36	29997.4	Nuclear	MVRAPYYDANGVKKGAWSEEEDEKLKSYVQQNGHWNWRELPTLAGLSRCGKSCRLRWINYLRPDVKRGNYSKEEEQLILNLHQQHGNKWSVIAAQLPGRTDNEIKNFWHTRLKKLNKIKVTKKQLKETSNSKPIQTRDQSAMAIEIPFHQIIESSPFSPLCSEISNGSNNESTSGTDMVAEDSPPMFTCQDSNDYFWAHPFVADSEEVQSEDSMYYNNFGGFFSPAYNMVFENDEDLIYQALKELPENYQSQLYINESL
A31	GpMYB73	Gp11g_002070.1	239	7.67	27975.8	Nuclear	MVRAPFYDENGLKRGAWSEEEDYKLKDYIEKNGLCNWRELPRFAGLSRCGKSCRLRWMNYLRPDVKRGNYSKEEENLIINLHHKHGNKWSIIAAKLPGRTDNEIKNYWHTHIKKLQKTKVIRRQDTKSFNSKTIQTRALAEPEPEPHHSILESFPLSSLIYESSKIVSSKSMDMFAKESPSPTLTFEALMDGDFWAQPFVPDKDINGFLPAAYELVYFDCDGEDLLYQAMKELPQNYQF
A32	GpMYB74	Gp11g_002080.1	260	5.31	30125.1	Nuclear	MVKKTCSCCDKIEVKKGSWTPEEDWKLISHVTRFGHRNWRQIPKFAGLLRCGKSCRLRWKNYLMPNIRRGNYTKEEEEIIIRLYKSLGGSWSAIAARLPGRTDNDIKNHWNTVLKRRVMKQKKKPLMVDEQEKTNSNVKDRVIEHENNYSTFIDLAALESAFESIELLPPVIETSMAEDIANTVVTGNDVDMSVDDYLNSTTSSPMEGSNSEEVSDDLWNDPFWMSFFETPFDVYDRQQFGESNVFAPMLDEVLCQEGIY
A32	GpMYB75	Gp11g_002090.1	234	5.12	27028.3	Nuclear	MVKAKTCSCCDKTAVRKGAWTPEEDSKLTDYVTSYGHWNWRQIPKFAGLLRCGKSCRLRWKNYLMPTIRRKNYTKEEEEIIIQLHQSTRGSWTAIAARLPGRTDNDIKNHWNTVLKRRVMTHKEEPLIMLDETEKTSLKVNEVVIEQPSNYSTFMDLAALESVLDSIELWPPAIETTSADDVAVTGDGIDVSVDDYFYSSSSSSPVEGATFDDIWTYYPFWENFFDTQFDENNH

## Sheet: Table S3
Supplementary Table 3 Analysis and distribution of conserved motifs in R2R3-GpMYB proteins
Motif	Best matched sequences	Sites	E-value
1	JIJELHSKLGNRWSAIAAQLPGRTDNEIKNYWNTH	35	6.6e-2158
2	LLRCGKSCRLRWLNYLRPDIKRG	23	2.6e-1586
3	PCCDKAGVKKGPWTPEEDEKLINYIQKH	28	4.6e-987
4	GNWRSLPKKAG	11	3.0e-312
5	JKKKLLKMGIDPVTHKPISDL	21	2.5e-182
6	IKGPWSPEEDALLRRLVSQYGPRNWSLIS	29	2.3e-167
7	NFSPEEED	8	1.8e-128
8	VQKQAKQLNIDTNSKQFKDTMRYLWMPRLLZRIQ	34	7.3e-85
9	SFPAEFLAAMQEMIAKEVREYM	22	4e-32
10	CHGGHNHNHHNQVPNYMNLEAMEIYSPPHPLPYPPNNLDAFSVPILPPSV	50	5.3e-22
11	GQWERRLQTDIHLAKQALSEALS	23	3.5e-15
12	LKKKLKK	7	8.7e-13
13	DDPPTSLTLSPPGTDSAGV	19	2.7e-11
14	LYASSQENISRLLEVWNKKSP	21	2.4e-09
15	FDESMEFWYDVFVKAG	16	9.9e-09
16	RKIHTFRRRTNNEATPIIIDIAKLDLPPKRKGRRKGSSPPKVSKTSFEKT	50	3.5e-07
17	MARKHREQSKLYRR	14	1.6e-05
18	FIDFLGVGA	9	2.5e-05
19	WENIDDWEIKMMPEISEIEPVDSQQYHDA	29	4.7e-05
20	HIKTGNNLNNNNQSSTTTNSDQMNNEQAA	29	0.00043
21	VKERVIEQPNNYSTFIDLAALESVFESIELWPPVIETSMAEDIANT	46	0.001
22	QQQQQQQEHPQQMY	14	0.0037
23	HHHHQQP	7	0.00064
24	YWSMEELWSMQ	11	0.01
25	CQLDPFSPLGDWENAEFDRQMAANDWFFEDNLEGNFWN	38	0.024

## Sheet: Table S4
Supplementary Table 4 Segmentally and tandemly duplicated R2R3-GpMYB gene pairs
Gene Name	Gene ID	Gene Name	Gene ID	Duplication Type
GpMYB10	Gp2g_001930.1	GpMYB43	Gp6g_019590.1	Segmental duplication
GpMYB11	Gp2g_002290.1	GpMYB19	Gp3g_001030.1	Segmental duplication
GpMYB11	Gp2g_002290.1	GpMYB42	Gp6g_019240.1	Segmental duplication
GpMYB15	Gp2g_005860.1	GpMYB35	Gp5g_013200.1	Segmental duplication
GpMYB19	Gp3g_001030.1	GpMYB42	Gp6g_019240.1	Segmental duplication
GpMYB2	Gp1g_010550.1	GpMYB77	Gp11g_004950.1	Segmental duplication
GpMYB20	Gp3g_002040.1	GpMYB41	Gp6g_017770.1	Segmental duplication
GpMYB21	Gp3g_003860.1	GpMYB44	Gp6g_020320.1	Segmental duplication
GpMYB22	Gp3g_006860.1	GpMYB31	Gp4g_023190.1	Segmental duplication
GpMYB26	Gp4g_014420.1	GpMYB60	Gp7g_019770.1	Segmental duplication
GpMYB28	Gp4g_017840.1	GpMYB58	Gp7g_016500.1	Segmental duplication
GpMYB29	Gp4g_018600.1	GpMYB57	Gp7g_015960.1	Segmental duplication
GpMYB29	Gp4g_018600.1	GpMYB66	Gp9g_005630.1	Segmental duplication
GpMYB32	Gp5g_001940.1	GpMYB45	Gp6g_022530.1	Segmental duplication
GpMYB32	Gp5g_001940.1	GpMYB54	Gp7g_004190.1	Segmental duplication
GpMYB33	Gp5g_002360.1	GpMYB53	Gp7g_003730.1	Segmental duplication
GpMYB39	Gp6g_013080.1	GpMYB66	Gp9g_005630.1	Segmental duplication
GpMYB40	Gp6g_016270.1	GpMYB63	Gp8g_011350.1	Segmental duplication
GpMYB45	Gp6g_022530.1	GpMYB54	Gp7g_004190.1	Segmental duplication
GpMYB47	Gp6g_025360.1	GpMYB50	Gp6g_028260.1	Segmental duplication
GpMYB57	Gp7g_015960.1	GpMYB66	Gp9g_005630.1	Segmental duplication
GpMYB58	Gp7g_016500.1	GpMYB65	Gp9g_005060.1	Segmental duplication
GpMYB59	Gp7g_017170.1	GpMYB64	Gp9g_004270.1	Segmental duplication
GpMYB6	Gp1g_017360.1	GpMYB15	Gp2g_005860.1	Segmental duplication
GpMYB6	Gp1g_017360.1	GpMYB23	Gp3g_015790.1	Segmental duplication
GpMYB6	Gp1g_017360.1	GpMYB35	Gp5g_013200.1	Segmental duplication
GpMYB69	Gp10g_009870.1	GpMYB9	Gp2g_001380.1	Segmental duplication
GpMYB70	Gp10g_018000.1	GpMYB20	Gp3g_002040.1	Segmental duplication
GpMYB70	Gp10g_018000.1	GpMYB41	Gp6g_017770.1	Segmental duplication
GpMYB70	Gp11g_007050.1	GpMYB58	Gp7g_016500.1	Segmental duplication
GpMYB70	Gp11g_007050.1	GpMYB65	Gp9g_005060.1	Segmental duplication
GpMYB71	Gp11g_002020.1	GpMYB22	Gp3g_006860.1	Segmental duplication
GpMYB75	Gp11g_002090.1	GpMYB31	Gp4g_023190.1	Segmental duplication
GpMYB83	Gp11g_014850.1	GpMYB61	Gp7g_025390.1	Segmental duplication
GpMYB3	Gp1g_013040.1	GpMYB4	Gp1g_013060.1	Tandem duplication
GpMYB71	Gp11g_002020.1	GpMYB72	Gp11g_002050.1	Tandem duplication
GpMYB72	Gp11g_002050.1	GpMYB73	Gp11g_002070.1	Tandem duplication
GpMYB73	Gp11g_002070.1	GpMYB74	Gp11g_002080.1	Tandem duplication
GpMYB74	Gp11g_002080.1	GpMYB75	Gp11g_002090.1	Tandem duplication

## Sheet: Table S5
Supplementary Table 5 One-to-one orthologous relationships between G. pentaphyllum and A. thaliana
GpMYB Gene Name	GpMYB Gene ID	AtMYB Gene ID	Ka	Ks	Ka/Ks	Selection pressure	Note
GpMYB82	Gp11g_014380.1	AT3G62610.1	0.569936	NaN	NaN	NaN	High Sequence Divergence Value (pS>=0.75)
GpMYB57	Gp7g_015960.1	AT5G65790.1	0.515252	NaN	NaN	NaN	High Sequence Divergence Value (pS>=0.76)
GpMYB57	Gp7g_015960.1	AT3G49690.1	0.550741	NaN	NaN	NaN	High Sequence Divergence Value (pS>=0.77)
GpMYB19	Gp3g_001030.1	AT5G62470.1	0.303916	2.1834	0.139193	Purifying selection
GpMYB63	Gp8g_011350.1	AT5G57620.1	0.331399	2.06067	0.160821	Purifying selection
GpMYB7	Gp1g_019040.1	AT3G08500.1	0.492968	NaN	NaN	NaN	High Sequence Divergence Value (pS>=0.76)
GpMYB51	Gp7g_000020.1	AT4G25560.1	0.580558	NaN	NaN	NaN	High Sequence Divergence Value (pS>=0.77)
GpMYB70	Gp10g_018000.1	AT1G25340.1	0.35328	1.31073	0.269529	Purifying selection
GpMYB66	Gp9g_005630.1	AT5G65790.1	0.440457	NaN	NaN	NaN	High Sequence Divergence Value (pS>=0.77)
GpMYB66	Gp9g_005630.1	AT3G49690.1	0.415699	2.01882	0.205912	Purifying selection
GpMYB28	Gp4g_017840.1	AT2G23290.1	0.313583	2.4758	0.126659	Purifying selection
GpMYB5	Gp1g_014770.1	AT1G16490.1	0.148462	3.47717	0.0426963	Purifying selection
GpMYB5	Gp1g_014770.1	AT1G56160.1	0.167393	3.62559	0.04617	Purifying selection
GpMYB47	Gp6g_025360.1	AT4G22680.1	0.325657	NaN	NaN	NaN	High Sequence Divergence Value (pS>=0.76)
GpMYB24	Gp3g_017710.1	AT1G68320.1	0.444827	NaN	NaN	NaN	High Sequence Divergence Value (pS>=0.77)
GpMYB24	Gp3g_017710.1	AT1G25340.1	0.430785	2.31291	0.186253	Purifying selection
GpMYB68	Gp10g_003100.1	AT5G06100.1	0.490654	1.58001	0.310538	Purifying selection
GpMYB12	Gp2g_002500.1	AT3G01140.1	0.390761	3.14662	0.124184	Purifying selection
GpMYB9	Gp2g_001380.1	AT5G40350.1	0.249216	1.30412	0.191099	Purifying selection
GpMYB56	Gp7g_006910.1	AT5G49620.1	0.296695	2.05041	0.1447	Purifying selection
GpMYB30	Gp4g_019400.1	AT5G65230.1	0.333908	2.01649	0.165589	Purifying selection
GpMYB84	Gp11g_015790.1	AT5G12870.1	0.428288	2.86439	0.149522	Purifying selection
GpMYB86	Gp11g_019170.1	AT3G27920.1	0.513988	1.49731	0.343274	Purifying selection
GpMYB86	Gp11g_019170.1	AT5G40330.1	0.460469	3.83173	0.120173	Purifying selection
GpMYB65	Gp9g_005060.1	AT4G37260.1	0.359443	NaN	NaN	NaN	High Sequence Divergence Value (pS>=0.76)
GpMYB65	Gp9g_005060.1	AT2G23290.1	0.449605	NaN	NaN	NaN	High Sequence Divergence Value (pS>=0.77)
GpMYB79	Gp11g_010700.1	AT1G09540.1	0.470733	NaN	NaN	NaN	High Sequence Divergence Value (pS>=0.78)
GpMYB43	Gp6g_019590.1	AT3G28470.1	0.508486	NaN	NaN	NaN	High Sequence Divergence Value (pS>=0.79)
GpMYB53	Gp7g_003730.1	AT4G13480.1	0.321916	NaN	NaN	NaN	High Sequence Divergence Value (pS>=0.80)
GpMYB1	Gp1g_007580.1	AT5G16770.1	0.395012	2.82438	0.139858	Purifying selection
GpMYB87	GpchrUn_001760.1	AT3G27810.1	0.37314	2.12667	0.175457	Purifying selection
GpMYB87	GpchrUn_001760.1	AT5G40350.1	0.25248	1.30041	0.194155	Purifying selection
GpMYB38	Gp6g_000210.1	AT1G57560.1	0.430779	3.77158	0.114217	Purifying selection
GpMYB38	Gp6g_000210.1	AT1G09540.1	0.361632	2.68416	0.134728	Purifying selection
GpMYB22	Gp3g_006860.1	AT4G21440.1	0.345392	NaN	NaN	NaN	High Sequence Divergence Value (pS>=0.80)
GpMYB26	Gp4g_014420.1	AT1G26780.1	0.540171	2.98847	0.180752	Purifying selection
GpMYB60	Gp7g_019770.1	AT1G69560.1	0.472451	NaN	NaN	NaN	High Sequence Divergence Value (pS>=0.80)
GpMYB60	Gp7g_019770.1	AT1G26780.1	0.390136	5.92158	0.0658838	Purifying selection
GpMYB29	Gp4g_018600.1	AT3G49690.1	0.506596	NaN	NaN	NaN	High Sequence Divergence Value (pS>=0.80)
GpMYB54	Gp7g_004190.1	AT1G06180.1	0.489839	NaN	NaN	NaN	High Sequence Divergence Value (pS>=0.80)
GpMYB27	Gp4g_014650.1	AT2G02820.1	0.305684	2.40114	0.127308	Purifying selection
GpMYB67	Gp10g_001990.1	AT1G73410.1	0.472388	NaN	NaN	NaN	High Sequence Divergence Value (pS>=0.80)
GpMYB81	Gp11g_014090.1	AT2G47460.1	0.545502	NaN	NaN	NaN	High Sequence Divergence Value (pS>=0.80)
GpMYB81	Gp11g_014090.1	AT3G62610.1	0.62414	NaN	NaN	NaN	High Sequence Divergence Value (pS>=0.80)
Note: NaN indicate Not a Number

## Sheet: Table S6
Supplementary Table 6 One-to-one orthologous relationships between G. pentaphyllum and C. sativus
GpMYB Gene Name	GpMYB Gene ID	AtMYB Gene ID	Ka	Ks	Ka/Ks	Selection pressure
GpMYB67	Gp10g_001990.1	CsaV3_6G031070.1	0.273561	0.617793	0.442803	Purifying selection
GpMYB68	Gp10g_003100.1	CsaV3_6G004540.1	0.115694	0.438276	0.263976	Purifying selection
GpMYB69	Gp10g_009870.1	CsaV3_5G027300.1	0.172966	0.996402	0.173591	Purifying selection
GpMYB70	Gp10g_018000.1	CsaV3_6G003660.1	0.25719	1.02435	0.251077	Purifying selection
GpMYB71	Gp11g_002020.1	CsaV3_7G004070.1	0.174682	0.917832	0.19032	Purifying selection
GpMYB72	Gp11g_002050.1	CsaV3_7G004040.1	0.245823	1.16601	0.210824	Purifying selection
GpMYB74	Gp11g_002080.1	CsaV3_7G004030.1	0.353538	1.10858	0.318911	Purifying selection
GpMYB76	Gp11g_002450.1	CsaV3_7G003540.1	0.191371	1.458	0.131256	Purifying selection
GpMYB77	Gp11g_004950.1	CsaV3_7G000920.1	0.154146	1.13534	0.135771	Purifying selection
GpMYB80	Gp11g_012120.1	CsaV3_6G008660.1	0.198906	0.838878	0.237109	Purifying selection
GpMYB82	Gp11g_014380.1	CsaV3_4G001130.1	0.333484	2.30339	0.144779	Purifying selection
GpMYB83	Gp11g_014850.1	CsaV3_3G026520.1	0.233436	1.51894	0.153683	Purifying selection
GpMYB84	Gp11g_015790.1	CsaV3_3G032170.1	0.137214	1.23387	0.111207	Purifying selection
GpMYB85	Gp11g_018810.1	CsaV3_3G043660.1	0.152105	0.741257	0.205199	Purifying selection
GpMYB86	Gp11g_019170.1	CsaV3_3G043510.1	0.095276	0.762995	0.124871	Purifying selection
GpMYB1	Gp1g_007580.1	CsaV3_2G036560.1	0.190273	1.04266	0.182488	Purifying selection
GpMYB2	Gp1g_010550.1	CsaV3_2G016030.1	0.109734	0.785663	0.139671	Purifying selection
GpMYB4	Gp1g_013060.1	CsaV3_6G012340.1	0.36204	1.13622	0.318635	Purifying selection
GpMYB5	Gp1g_014770.1	CsaV3_6G013570.1	0.114642	0.615236	0.186339	Purifying selection
GpMYB7	Gp1g_019040.1	CsaV3_4G024230.1	0.188536	1.28384	0.146854	Purifying selection
GpMYB8	Gp1g_022820.1	CsaV3_4G004130.1	0.157659	0.772148	0.204182	Purifying selection
GpMYB10	Gp2g_001930.1	CsaV3_3G041870.1	0.199054	0.986213	0.201837	Purifying selection
GpMYB11	Gp2g_002290.1	CsaV3_3G041510.1	0.230306	1.2875	0.178878	Purifying selection
GpMYB12	Gp2g_002500.1	CsaV3_5G038180.1	0.320204	0.907135	0.352984	Purifying selection
GpMYB13	Gp2g_003540.1	CsaV3_3G020410.1	0.149568	1.0912	0.137068	Purifying selection
GpMYB14	Gp2g_004350.1	CsaV3_3G021000.1	0.222732	1.5234	0.146207	Purifying selection
GpMYB15	Gp2g_005860.1	CsaV3_6G014240.1	0.507686	2.15844	0.23521	Purifying selection
GpMYB17	Gp2g_007840.1	CsaV3_4G025860.1	0.098502	0.581109	0.169507	Purifying selection
GpMYB18	Gp2g_009940.1	CsaV3_3G039670.1	0.249564	1.7083	0.146089	Purifying selection
GpMYB19	Gp3g_001030.1	CsaV3_1G005480.1	0.248396	1.12173	0.22144	Purifying selection
GpMYB20	Gp3g_002040.1	CsaV3_1G006660.1	0.277522	2.00965	0.138095	Purifying selection
GpMYB21	Gp3g_003860.1	CsaV3_1G008780.1	0.144827	1.05565	0.137193	Purifying selection
GpMYB22	Gp3g_006860.1	CsaV3_1G011720.1	0.176641	1.08255	0.16317	Purifying selection
GpMYB23	Gp3g_015790.1	CsaV3_1G013560.1	0.186641	1.18255	0.157828	Purifying selection
GpMYB25	Gp4g_006060.1	CsaV3_5G010280.1	0.170922	1.0295	0.166024	Purifying selection
GpMYB26	Gp4g_014420.1	CsaV3_5G032830.1	0.297308	0.917033	0.324207	Purifying selection
GpMYB27	Gp4g_014650.1	CsaV3_5G032490.1	0.103475	0.514844	0.200984	Purifying selection
GpMYB28	Gp4g_017840.1	CsaV3_6G043570.1	0.158753	1.45501	0.109107	Purifying selection
GpMYB29	Gp4g_018600.1	CsaV3_6G044410.1	0.295918	0.865227	0.342012	Purifying selection
GpMYB30	Gp4g_019400.1	CsaV3_6G045400.1	0.129715	0.74092	0.175073	Purifying selection
GpMYB32	Gp5g_001940.1	CsaV3_2G012780.1	0.244358	0.700253	0.348957	Purifying selection
GpMYB34	Gp5g_006260.1	CsaV3_3G003980.1	0.0590175	0.670737	0.0879891	Purifying selection
GpMYB36	Gp5g_013310.1	CsaV3_3G036140.1	0.206282	1.36377	0.151258	Purifying selection
GpMYB37	Gp5g_017390.1	CsaV3_3G039330.1	0.335199	1.25071	0.268007	Purifying selection
GpMYB38	Gp6g_000210.1	CsaV3_1G038220.1	0.317553	0.977358	0.324909	Purifying selection
GpMYB39	Gp6g_013080.1	CsaV3_UNG046320.1	0.27893	1.81569	0.153622	Purifying selection
GpMYB40	Gp6g_016270.1	CsaV3_1G031310.1	0.168323	0.873018	0.192806	Purifying selection
GpMYB41	Gp6g_017770.1	CsaV3_1G003920.1	0.269958	1.66438	0.162198	Purifying selection
GpMYB43	Gp6g_019590.1	CsaV3_1G001990.1	0.133118	0.600142	0.221811	Purifying selection
GpMYB44	Gp6g_020320.1	CsaV3_1G001180.1	0.195631	0.876922	0.223088	Purifying selection
GpMYB45	Gp6g_022530.1	CsaV3_3G022290.1	0.299006	0.965334	0.309744	Purifying selection
GpMYB46	Gp6g_023970.1	CsaV3_3G048960.1	0.137368	0.935353	0.146862	Purifying selection
GpMYB47	Gp6g_025360.1	CsaV3_5G003860.1	0.111372	1.65453	0.0673131	Purifying selection
GpMYB48	Gp6g_026470.1	CsaV3_5G002490.1	0.12933	1.65523	0.0781345	Purifying selection
GpMYB49	Gp6g_027120.1	CsaV3_5G001810.1	0.221671	1.19043	0.18621	Purifying selection
GpMYB50	Gp6g_028260.1	CsaV3_5G005480.1	0.14736	1.15106	0.12802	Purifying selection
GpMYB51	Gp7g_000020.1	CsaV3_3G050030.1	0.339292	1.25914	0.269463	Purifying selection
GpMYB52	Gp7g_001600.1	CsaV3_3G009020.1	0.0715626	0.848397	0.0843504	Purifying selection
GpMYB53	Gp7g_003730.1	CsaV3_2G012330.1	0.310542	1.40601	0.220868	Purifying selection
GpMYB54	Gp7g_004190.1	CsaV3_3G012100.1	0.187944	1.25802	0.149397	Purifying selection
GpMYB55	Gp7g_006650.1	CsaV3_3G015040.1	0.240178	1.04558	0.229708	Purifying selection
GpMYB56	Gp7g_006910.1	CsaV3_3G015330.1	0.198067	2.08954	0.0947896	Purifying selection
GpMYB57	Gp7g_015960.1	CsaV3_2G025830.1	0.287217	1.08311	0.265179	Purifying selection
GpMYB59	Gp7g_017170.1	CsaV3_2G028170.1	0.141464	1.43015	0.0989154	Purifying selection
GpMYB60	Gp7g_019770.1	CsaV3_2G010610.1	0.405315	1.92894	0.210123	Purifying selection
GpMYB61	Gp7g_025390.1	CsaV3_7G030230.1	0.176764	1.20708	0.14644	Purifying selection
GpMYB62	Gp8g_010110.1	CsaV3_2G003090.1	0.138255	0.652964	0.211735	Purifying selection
GpMYB65	Gp9g_005060.1	CsaV3_2G026410.1	0.254868	1.95502	0.130366	Purifying selection
GpMYB66	Gp9g_005630.1	CsaV3_4G035370.1	0.200764	1.76669	0.113638	Purifying selection
GpMYB87	GpchrUn_001760.1	CsaV3_3G042520.1	0.139143	1.15062	0.120928	Purifying selection

## Sheet: Table S7
Supplementary Table 7. Identification of flavonoid biosynthetic pathway genes in the gypenoside-related module.
Gene name	Gene ID	Fruit	Flower	Root	Stem	Tendril	Mature leave	Young leave
Gp4CL	Gp1g_006660	2.72	31.61	0.98	1.32	7.05	42.89	257.66
GpCHS	Gp2g_000150	3.44	172.56	1.59	2.67	11.73	329.39	205.52
GpCHI	Gp10g_004750	1.34	40.24	0.68	1.15	4.89	29.69	109.97
GpF3H	Gp1g_027600	9.29	100.44	3.75	2.29	11.06	80.06	104.04
GpFLS	Gp9g_009410	81.44	90.84	5.19	5.27	24.18	97.09	120.83
Note: The number indicate FPKM values of means of three biological replicates.
